# Supplementary material for: Survival of Mycobacterium bovis BCG oral vaccine during transit through a dynamic in vitro model simulating the upper gastrointestinal tract of badgers
Source: PLoS One. 2019 Apr 19;14(4):e0214859. doi: 10.1371/journal.pone.0214859 (PMC6474584; doi:10.1371/journal.pone.0214859)
Supplement: S1 Dataset — (CSV) [file pone.0214859.s004.csv]

S1 Dataset. Figure 2 raw data.csv. Raw data used to generate Fig 2.
	MSG (pH 6.8)	MSG (pH 6.8)	MSG + HCl (pH 2.5)	MSG + HCl (pH 2.5)	MSG + Pepsin (pH 6.8)	MSG + Pepsin (pH 6.8)	MSG + Pepsin + HCl (pH 2.5)	MSG + Pepsin + HCl (pH 2.5)	SGF	SGF	MSG (pH 6.8)	MSG (pH 6.8)	KH2PO4(pH 7.5)	KH2PO4(pH 7.5)	10% (w/v) Ox-bile (pH 7.5)	10% (w/v) Ox-bile (pH 7.5)	MSG (pH 6.8)	MSG (pH 6.8)	AIF	AIF
0	100	7.4733	100	37.1981	100	0	100	0.2045
15	108.8968	0	73.43	0	96.131	0.8929	71.7791	8.7935
30	108.8968	17.7936	40.5797	0	102.9762	10.7143	54.3967	6.544
45	109.2527	8.1851	29.9517	6.7633	91.6667	7.1429	35.1738	4.09
60	107.4733	3.5587	35.2657	6.2802	83.631	5.6548	43.7628	6.953
75	93.5943	21.7082	30.9179	8.6957	93.4524	1.7857	30.4703	0.2045
90	90.3915	6.4057	29.9517	2.8986	85.7143	7.1429	21.0634	1.4315
120	80.427	3.5587	20.2899	1.9324	93.75	12.2024	22.6994	2.2495
150	81.8505	4.9822	21.7391	3.3816	92.2619	11.9048	18.4049	2.454
0									100	5.263158
19.99998									68.421053	2.884615
70.00002									44.736842	1.470588
118									41.776316	14.96063
143									45.394737	7.246377
170									30.592105	1.075269
197									28.947368	18.18182
226									23.026316	5.714286
254									17.434211	1.886792
282									13.815789	23.80952
309									8.2236842	28
0											100	6.0606	100	18.6441	100	4.7619
30											90.9091	27.2727	100	15.2542	42.381	2.381
60											93.9394	12.1212	111.8644	3.3898	44.5238	0.2381
90											89.3939	10.6061	108.4746	13.5593	21.9048	1.9048
120											87.8788	6.0606	108.4746	6.7797	22.8571	0
150											57.8788	0.303	115.2542	10.1695	27.619	0.4762
180											55.9091	8.9394	67.4576	3.0508	24.7619	0.9524
210											51.8182	5.1515	59.1525	0.8475	23.8095	1.9048
240											45.6061	5.9091	45.5932	2.2034	20.7143	0.2381
300											41.5152	6.3636	47.9661	3.2203	18.5714	2.381
0																	100	3.225806	100	6.849315
30																	98.387097	11.47541	26.986301	12.69036
60																	69.354839	11.62791	7.9452055	20.68966
90																	59.354839	2.717391	2.0547945	33.33333
