# Supplementary material for: Survival of Mycobacterium bovis BCG oral vaccine during transit through a dynamic in vitro model simulating the upper gastrointestinal tract of badgers
Source: PLoS One. 2019 Apr 19;14(4):e0214859. doi: 10.1371/journal.pone.0214859 (PMC6474584; doi:10.1371/journal.pone.0214859)
Supplement: S2 Dataset — (CSV) [file pone.0214859.s005.csv]

S2 Dataset. Figure 4A raw data.csv. Raw data used to generate Fig 4A.
	BCG-HPO-PT	BCG-HPO-PT	BCG-HPO-PT	BCG-HPO-PT	BCG-HPO-PT	BCG-HPO-PT	BCG-HPO-PT	BCG-HPO-PT	BCG-CB-PT	BCG-CB-PT	BCG-CB-PT	BCG-CB-PT	BCG-CB-PT	BCG-CB-PT	BCG-CB-PT	BCG-CB-PT	BCG-no bait	BCG-no bait	BCG-no bait	BCG-no bait	BCG-no bait	BCG-no bait	BCG-no bait	BCG-no bait
Input	2.10E+08	2.90E+08	1.70E+08	2.50E+08	2.00E+08	3.00E+08	2.30E+08	2.30E+08	2.10E+08	2.90E+08	1.70E+08	2.50E+08	2.00E+08	3.00E+08	2.30E+08	2.30E+08	2.10E+08	2.90E+08	1.70E+08	2.50E+08	2.00E+08	3.00E+08	2.30E+08	2.30E+08
Stomach->jejunum	1200000	1150000							154000	707000							3030000	2650000
