# Supplementary material for: Survival of Mycobacterium bovis BCG oral vaccine during transit through a dynamic in vitro model simulating the upper gastrointestinal tract of badgers
Source: PLoS One. 2019 Apr 19;14(4):e0214859. doi: 10.1371/journal.pone.0214859 (PMC6474584; doi:10.1371/journal.pone.0214859)
Supplement: S3 Dataset — (CSV) [file pone.0214859.s006.csv]

S3 Dataset. Figure 4B raw data.csv. Raw data used to generate Fig 4B.
	BCG-HPO-PT	BCG-HPO-PT	BCG-HPO-PT	BCG-HPO-PT	BCG-HPO-PT	BCG-HPO-PT	BCG-HPO-PT	BCG-HPO-PT	BCG-PT	BCG-PT	BCG-PT	BCG-PT	BCG-PT	BCG-PT	BCG-PT	BCG-PT	BCG-no bait	BCG-no bait	BCG-no bait	BCG-no bait	BCG-no bait	BCG-no bait	BCG-no bait	BCG-no bait
Input	3.90E+08	3.80E+08	2.50E+08	3.00E+08					3.90E+08	3.80E+08	2.50E+08	3.00E+08					3.90E+08	3.80E+08	2.50E+08	3.00E+08
Stomach	3.30E+07	8000000	6800000						5200000	5100000	1.20E+07						4.80E+07	3.80E+07
Stomach->jejunum	3200000	580000	650000						1800000	1600000	230000						4300000	4600000
